# Supplementary material for: Impact of music learning on students’ psychological development with mediating role of self-efficacy and self-esteem
Source: PLoS One. 2024 Sep 3;19(9):e0309601. doi: 10.1371/journal.pone.0309601 (PMC11371213; doi:10.1371/journal.pone.0309601)
Supplement: S1 Data — (XLSX) [file pone.0309601.s001.xlsx]

## Sheet: Sheet1
Constructs/Statement	1	2	3	4	5	6	7	8	9	10	11	12	13	14	15	16	17	18	19	20	21	22	23	24
1	2	4	4	5	4	5	3	5	4	3	2	5	4	5	3	4	5	4	5	3	4	3	4	3
2	5	3	5	4	4	5	3	5	4	3	5	3	4	3	5	4	5	3	4	3	5	5	3	3
3	4	3	2	5	4	5	3	4	3	4	4	5	3	4	3	5	5	3	4	3	5	5	4	2
4	4	5	3	5	4	3	2	5	4	5	5	3	5	4	3	2	3	5	4	5	3	2	5	5
5	5	4	3	2	5	4	5	3	4	3	3	5	4	3	2	5	4	3	5	4	3	5	4	4
6	3	4	4	5	3	5	4	3	2	5	3	4	3	4	3	5	4	3	2	5	4	5	3	3
7	4	3	2	5	4	5	3	4	3	5	2	5	4	5	3	4	3	2	5	4	5	3	4	2
8	5	4	3	2	5	4	5	3	4	3	5	3	4	3	4	5	4	3	5	4	2	3	4	5
9	5	3	5	4	3	2	5	4	5	3	4	3	2	5	4	5	5	3	4	3	5	4	5	4
10	4	5	3	5	4	3	2	5	4	5	3	4	3	5	3	4	3	4	5	3	5	2	5	5
11	5	3	5	4	3	2	5	4	5	3	5	3	4	3	4	3	5	4	5	3	4	5	4	3
12	5	4	3	2	5	4	5	3	4	3	5	4	5	3	4	5	5	3	4	3	5	3	4	3
13	4	3	2	5	4	5	3	4	3	4	2	5	4	5	3	4	3	4	3	4	5	4	5	2
14	4	3	2	5	4	5	3	4	3	3	5	4	5	3	4	3	3	4	5	3	5	3	4	5
15	3	5	4	3	2	5	4	5	3	4	5	3	4	5	4	5	5	3	4	3	4	3	5	4
16	4	5	3	5	4	3	2	5	4	5	3	4	3	3	2	2	3	4	6	4	5	3	5	3
17	5	3	5	4	3	2	5	4	5	3	3	4	3	3	5	3	5	4	5	4	5	3	4	5
18	4	3	2	5	4	5	3	4	3	3	4	5	3	4	3	3	3	2	2	2	3	2	5	5
19	5	3	4	2	1	4	4	5	3	5	2	5	4	5	3	4	3	5	3	4	3	5	3	2
20	4	3	2	5	4	5	3	4	3	3	5	4	5	3	4	3	4	3	3	5	5	4	3	5
21	4	5	3	5	4	3	2	5	4	5	3	4	3	3	4	3	5	3	4	3	4	3	4	5
22	3	4	4	4	3	5	5	1	2	3	4	5	3	5	4	3	3	4	3	4	5	5	3	3
23	4	5	3	5	4	3	2	5	4	5	5	4	5	3	4	3	4	3	5	4	3	2	5	4
24	3	5	4	3	2	5	4	5	3	4	5	3	4	3	5	5	3	3	4	3	4	3	5	4
25	3	5	4	3	5	3	4	3	5	4	5	3	4	3	5	5	4	2	5	4	5	3	4	3
26	3	4	3	4	4	5	3	4	3	5	3	5	4	5	3	2	5	5	3	4	3	4	5	3
27	2	5	4	5	5	3	5	4	3	2	4	3	5	4	3	5	4	4	3	2	5	4	5	3
28	5	3	4	3	3	5	4	3	2	5	4	3	2	5	4	5	3	3	4	3	5	3	4	3
29	4	3	2	5	3	4	3	4	3	5	3	2	5	4	5	3	4	2	5	4	5	3	4	3
30	3	4	3	5	2	5	4	5	3	4	4	3	5	4	2	3	4	5	3	4	3	5	4	5
31	5	3	4	3	5	3	4	3	4	5	5	3	4	3	5	4	5	4	5	3	4	3	5	4
32	5	4	5	3	4	3	2	5	4	5	3	4	5	3	5	2	5	5	3	5	4	3	2	5
33	2	5	4	5	3	4	3	5	3	4	5	4	5	3	4	5	4	3	5	4	3	2	5	4
34	5	4	5	3	5	3	4	3	4	3	5	3	4	3	5	3	4	3	4	3	4	3	5	4
35	5	3	4	3	5	4	5	3	4	5	3	4	3	4	5	4	5	2	5	4	5	3	4	3
36	3	4	3	4	2	5	4	5	3	4	3	4	5	3	5	3	4	5	3	4	3	4	5	3
37	3	4	3	3	5	4	5	3	4	3	5	3	4	3	4	3	5	4	3	2	5	4	5	3
38	4	5	3	4	5	3	4	5	4	5	3	4	6	4	5	3	5	3	4	3	5	3	4	6
39	2	5	4	5	3	4	3	3	2	2	5	4	5	4	5	3	4	5	3	4	3	4	3	4
40	5	4	5	3	3	4	3	3	5	3	2	4	4	5	2	4	4	5	4	5	3	5	4	3
41	3	4	3	3	4	5	3	4	3	3	5	3	5	4	5	3	5	4	4	5	3	5	4	3
42	4	5	3	5	2	5	4	5	3	4	4	3	2	5	4	3	2	5	4	5	3	4	3	4
43	3	4	3	3	5	4	5	3	4	3	4	5	3	5	4	5	3	5	4	3	2	5	4	5
44	2	5	4	5	3	4	3	3	4	3	5	4	3	2	5	4	3	2	5	4	5	3	4	3
45	5	1	2	3	4	5	3	5	4	3	3	4	4	5	3	4	4	5	3	5	4	3	2	5
46	2	5	4	5	3	4	3	3	4	3	4	3	2	5	4	3	2	5	4	5	3	4	3	5
47	3	5	4	3	2	5	4	5	3	4	5	4	3	2	5	4	3	2	5	4	5	3	4	3
48	3	5	4	3	5	3	4	3	5	4	5	3	5	4	5	3	5	4	3	2	5	4	5	3
49	3	4	3	4	4	5	3	4	3	5	4	5	3	5	4	5	3	5	4	3	2	5	4	5
50	2	5	4	5	5	3	5	4	3	2	5	3	5	4	5	3	5	4	3	2	5	4	5	3
51	5	3	4	3	3	5	4	3	2	5	5	4	3	2	5	4	3	2	5	4	5	3	4	3
52	4	3	2	5	3	4	3	4	3	5	4	3	2	5	4	3	2	5	4	5	3	4	3	4
53	3	4	3	5	2	5	4	5	3	4	4	3	2	5	4	3	2	5	4	5	3	4	3	3
54	5	3	4	3	5	3	4	3	4	5	3	5	4	3	3	5	4	3	2	5	4	5	3	4
55	5	4	5	3	4	3	2	5	4	5	4	5	3	5	4	5	3	5	4	3	2	5	4	5
56	2	5	4	5	3	4	3	5	3	4	5	3	5	4	5	3	5	4	3	2	5	4	5	3
57	5	4	5	3	5	3	4	3	4	3	4	3	2	5	4	3	2	5	4	5	3	4	3	3
58	5	3	4	3	5	4	5	3	4	5	5	3	4	2	5	3	4	2	1	4	4	5	3	5
59	3	4	3	4	2	5	4	5	3	4	4	3	2	5	4	3	2	5	4	5	3	4	3	3
60	3	4	3	3	5	4	5	3	4	3	4	5	3	5	4	5	3	5	4	3	2	5	4	5
61	4	5	3	4	5	3	4	5	4	5	3	4	4	4	3	4	4	4	3	5	5	1	2	3
62	2	5	4	5	3	4	3	3	2	2	4	5	3	5	4	5	3	5	4	3	2	5	4	5
63	5	4	5	3	3	4	3	3	5	3	3	5	4	3	3	5	4	3	2	5	4	5	3	4
64	3	4	3	3	4	5	3	4	3	3	3	5	4	3	3	5	4	3	5	3	4	3	5	4
65	4	5	3	5	2	5	4	5	3	4	3	4	3	4	3	4	3	4	4	5	3	4	3	5
66	3	5	4	3	2	5	4	5	3	4	2	5	4	5	2	5	4	5	5	3	5	4	3	2
67	3	5	4	3	5	3	4	3	5	4	5	3	4	3	5	3	4	3	3	5	4	3	2	5
68	3	4	3	4	4	5	3	4	3	5	4	3	2	5	4	3	2	5	3	4	3	4	3	5
69	2	5	4	5	5	3	5	4	3	2	3	4	3	5	3	4	3	5	2	5	4	5	3	4
70	5	3	4	3	3	5	4	3	2	5	5	3	4	3	5	3	4	3	5	3	4	3	4	5
71	4	3	2	5	3	4	3	4	3	5	5	4	5	3	5	4	5	3	4	3	2	5	4	5
72	3	4	3	5	2	5	4	5	3	4	2	5	4	5	2	5	4	5	3	4	3	5	3	4
73	5	3	4	3	5	3	4	3	4	5	5	4	5	3	5	4	5	3	5	3	4	3	4	3
74	5	4	5	3	4	3	2	5	4	5	5	3	4	3	5	3	4	3	5	4	5	3	4	5
75	2	5	4	5	3	4	3	5	3	4	3	4	3	4	3	4	3	4	2	5	4	5	3	4
76	5	4	5	3	5	3	4	3	4	3	3	4	3	3	3	4	3	3	5	4	5	3	4	3
77	5	3	4	3	5	4	5	3	4	5	4	5	3	4	4	5	3	4	5	3	4	5	4	5
78	3	4	3	4	2	5	4	5	3	4	2	5	4	5	2	5	4	5	3	4	3	3	2	2
79	3	4	3	3	5	4	5	3	4	3	5	4	5	3	5	4	5	3	3	4	3	3	5	3
80	4	5	3	4	5	3	4	5	4	5	3	4	3	3	3	4	3	3	4	5	3	4	3	3
81	2	5	4	5	3	4	3	3	2	2	4	5	3	5	4	5	3	5	2	5	4	5	3	4
82	5	4	5	3	3	4	3	3	5	3	3	4	3	3	3	4	3	3	5	4	5	3	4	3
83	3	4	3	3	4	5	3	4	3	3	2	5	4	5	2	5	4	5	3	4	3	3	4	3
84	4	5	3	5	2	5	4	5	3	4	5	1	2	3	5	1	2	3	4	5	3	5	4	3
85	3	4	3	3	5	4	5	3	4	3	2	5	4	5	2	5	4	5	3	4	3	3	4	3
86	3	5	4	3	2	5	4	5	3	4	3	5	4	3	3	5	4	3	2	5	4	5	3	4
87	3	5	4	3	5	3	4	3	5	4	3	5	4	3	3	5	4	3	5	3	4	3	5	4
88	3	4	3	4	4	5	3	4	3	5	3	4	3	4	3	4	3	4	4	5	3	4	3	5
89	2	5	4	5	5	3	5	4	3	2	2	5	4	5	2	5	4	5	5	3	5	4	3	2
90	5	3	4	3	3	5	4	3	2	5	5	3	4	3	5	3	4	3	3	5	4	3	2	5
91	4	3	2	5	3	4	3	4	3	5	4	3	2	5	4	3	2	5	3	4	3	4	3	5
92	3	4	3	5	2	5	4	5	3	4	3	4	3	5	3	4	3	5	2	5	4	5	3	4
93	5	3	4	3	5	3	4	3	4	5	5	3	4	3	5	3	4	3	5	3	4	3	4	5
94	5	4	5	3	4	3	2	5	4	5	5	4	5	3	5	4	5	3	4	3	2	5	4	5
95	2	5	4	5	3	4	3	5	3	4	2	5	4	5	2	5	4	5	3	4	3	5	3	4
96	5	4	5	3	5	3	4	3	4	3	5	4	5	3	5	4	5	3	5	3	4	3	4	3
97	5	3	4	3	5	4	5	3	4	5	5	3	4	3	5	3	4	3	5	4	5	3	4	5
98	3	4	3	4	2	5	4	5	3	4	3	4	3	4	3	4	3	4	2	5	4	5	3	4
99	3	4	3	3	5	4	5	3	4	3	3	4	3	3	3	4	3	3	5	4	5	3	4	3
100	4	5	3	4	5	3	4	5	4	5	4	5	3	4	4	5	3	4	5	3	4	5	4	5
101	2	5	4	5	3	4	3	3	2	2	2	5	4	5	2	5	4	5	3	4	3	3	2	2
102	5	4	5	3	3	4	3	3	5	3	5	4	5	3	5	4	5	3	3	4	3	3	5	3
103	3	4	3	3	4	5	3	4	3	3	3	4	3	3	3	4	3	3	4	5	3	4	3	3
104	4	5	3	5	2	5	4	5	3	4	4	5	3	5	4	5	3	5	2	5	4	5	3	4
105	3	4	3	3	5	4	5	3	4	3	3	5	4	3	3	5	4	3	2	5	4	5	3	4
106	2	5	4	5	3	4	3	3	4	3	3	5	4	3	3	5	4	3	5	3	4	3	5	4
107	5	1	2	3	4	5	3	5	4	3	3	4	3	4	3	4	3	4	4	5	3	4	3	5
108	2	5	4	5	3	4	3	3	4	3	2	5	4	5	2	5	4	5	5	3	5	4	3	2
109	3	5	4	3	2	5	4	5	3	4	5	3	4	3	5	3	4	3	3	5	4	3	2	5
110	3	5	4	3	5	3	4	3	5	4	4	3	2	5	4	3	2	5	3	4	3	4	3	5
111	3	4	3	4	4	5	3	4	3	5	3	4	3	5	3	4	3	5	2	5	4	5	3	4
112	2	5	4	5	5	3	5	4	3	2	5	3	4	3	5	3	4	3	5	3	4	3	4	5
113	5	3	4	3	3	5	4	3	2	5	5	4	5	3	5	4	5	3	4	3	2	5	4	5
114	4	3	2	5	3	4	3	4	3	5	2	5	4	5	2	5	4	5	3	4	3	5	3	4
115	3	4	3	5	2	5	4	5	3	4	5	4	5	3	5	4	5	3	5	3	4	3	4	3
